# Supplementary material for: Behavioral and Physiological Alterations in Angus Steers Grazing Endophyte-Infected Toxic Fescue during Late Fall
Source: Toxins (Basel). 2023 May 18;15(5):343. doi: 10.3390/toxins15050343 (PMC10222549; doi:10.3390/toxins15050343)
Supplement: Supplementary file 1 [file toxins-15-00343-s001.zip]

Archive with 1 entries (1 files):
- toxins-2390506-supplementary.pdf
